# Supplementary material for: Substance Use Among Youth During the COVID-19 Pandemic: a Systematic Review
Source: Curr Psychiatry Rep. 2022 Apr 27;24(6):307–24. doi: 10.1007/s11920-022-01338-z (PMC9043089; doi:10.1007/s11920-022-01338-z)
Supplement: Supplementary file 1 — Supplementary file1 (XLSX 26 KB) [file 11920_2022_1338_MOESM1_ESM.xlsx]

## Sheet: Sheet1
Citation info			Location of study		Sample				Study design		Variables
Year	Author(s)	Title	Country	Area	Sample type	Age	Sample size	Sample recruitment time/data collection	Study design	Cross sectional (C) or longitudinal (L)	Type(s) of substance use	Substance use measurement	Main findings
2022	Albrecht et al.	Association Between Homeschooling and Adolescent Sleep Duration and Health During COVID-19 Pandemic High School Closures	Switzerland	Zurich	Voluntary response	15-17	8972	May 2017-July 2017 (control) & May 2020-June 2020 (lockdown sample)	Cross-sectional	C	Alcohol and smoking (not specified)	Weekly alcohol consumption & smoker or non-smoker (only for participants 16+)	Participants used less alcohol during school closures.
2022	Ayran et al.	The effect of anxiety on nicotine dependence among university students during the COVID-19 pandemic	Turkey	Erzincan	Non-probabilistic: Purposive	19-24	503	May 2020 & June 2020	Descriptive and correlational study (online survey)	C	Nicotine	Fagerström Test for Nicotine Dependence	Higher levels of anxiety led to higher reporting of nicotine dependence in university students
2021	Benschop et al.	Changing Patterns of Substance Use During the Coronavirus Pandemic: Self-Reported Use of Tobacco, Alcohol, Cannabis, and Other Drugs	Netherlands		Convenience	16-24	6070	May 2020 & October 2020	Cross-sectional	C	Tobacco, alcohol, cannabis, and other drugs (ecstasy (XTC/MDMA), amphetamines, cocaine, nitrous oxide, ketamine, LSD, psychedelic mushrooms/truffles, GHB, 2C-B, 3-MMC/4-MMC and/or any other drug)	Alcohol, tobacco and cannabis use in the last week, other drug use in the last month	There was an overall decrease or cessation in current use of substances especially in drugs like ecstasy and nitrous oxide.
2021	Berki & Piko	Sedentary Lifestyle May Contribute to the Risk of Depression During the COVID-19 Pandemic: A Snapshot of Hungarian Adolescents	Hungary	Budapest	Voluntary response	14-19	705	December 6th 2020-December 20th 2020	Cross-sectional	C	Tobacco, alcohol use, and drug abuse	International Health Behavior in School-aged Children (HBSC) survey	Although COVID caused mandatory isolation, many young people still participated in substance use.
2021	Bourion-Bedes et al.	Stress and associated factors among French university students under the COVID-19 lockdown: The results of the PIMS-CoV 19 study	France	Nancy, Grand Est region	Voluntary response	17-25	3764	May 7th 2020-May 17 2020	Cross-sectional	C	Alcohol, tobacco	Substance use reported during the pandemic (None, No change, Increased consumption, Reduced consumption)	Increased alcohol and tobacco consumption were identified as risk factors for high perceived stress.
2020	Branquinho et al.	Hey, we also have something to say: A qualitative study of Portuguese adolescents' and young people's experiences under COVID-19	Portugal	Oeiras	Convenience	16-24	617	April 14th 2020-May 18th 2020	Cross-sectional	C	Substance use (general)	A survey designed for the study	The population reported increase in substance use.
2022	Branquinho et al.	COVID-19 Pandemic and the Second Lockdown: The 3rd Wave of the Disease Through the Voice of Youth	Portugal	Oeiras	Convenience	16-24	592	February 2nd 2021-March 22nd 2021	Cross-sectional	C	Substance use (general)	A survey designed for the study	Compared to girls, boys report more negative consequences due to substance use.
2021	Chaffee et al.	Adolescents' Substance Use and Physical Activity Before and During the COVID-19 Pandemic	USA	San Francisco, CA	Non-probabilistic: Purposive	14-16	1006	Spring 2019, Fall 2019, & Summer 2020	Prospective cohort study	L	E-cigarette, alcohol, cannabis	Ever use (yes/no) and number of days used (0-30) in the past 30 days for alcohol, cigarettes, cigars, e-cigarettes, hookah, cannabis, and conventional smokeless tobacco	The study found no significant change in the prevalence of e-cigarette, cannabis, or alcohol use.
2021	Chaiton et al.	Access to Mental Health and Substance Use Resources for 2SLGBTQ+Youth during the COVID-19 Pandemic	Canada	Toronto, ON	Voluntary response	15-29	1404	November 2020-March 2021	Cross-sectional	C	Alcohol, cigarettes, cannabis, e-cigarettes, illicit drugs	Frequency of use in the past year	Participants in the study faced barriers to accessing mental health and addiction services as well as expressed need for additional support.
2021	Chaiton et al.	Perceived Impact of COVID on Smoking, Vaping, Alcohol and Cannabis Use Among Youth and Youth Adults in Canada	Canada	Toronto, ON	Voluntary response	16-25	6721	August 2020-March 2021	Cross-sectional	C	Cigarettes, e-cigarettes, cannabis, alcohol	Participants were asked how the pandemic influenced the use of cigarettes, e-cigarettes, cannabis, and alcohol and their current use of each.	Participants aged 16-25 reported an increase in the use of one or more substances during the pandemic.
2021	Cho et al.	Adolescent emotional disorder symptoms and transdiagnostic vulnerabilities as predictors of young adult substance use during the COVID-19 pandemic: mediation by substance-related coping behaviors	USA	Los Angeles, CA	Cluster sample	14-21	2120	Fall 2013 (wave 2), Fall 2016 (wave 1), & May to August 2020 (wave 3)	Prospective cohort study	L	Alcohol, combustible cigarettes, e-cigarettes, cigars/cigarillos, hookah, blunts, combustible cannabis, e-marijuana, marijuana edibles, dabbing, prescription stimulants, prescription pain-killers	Youth risk behavior surveillance survey (past 30 day substance use)	There is a need for healthy coping strategies to alleviate the escalation of substance use in young adults with prior emotional disturbances during the pandemic.
2021	Clare et al.	Alcohol use among young Australian adults in May-June 2020 during the COVID-19 pandemic: a prospective cohort study	Australia	Sydney	Voluntary response	19-23	443	September 2017–July 2018 (wave 1), September 2018–May 2019 (wave 2), August 2019–January 2020 (wave 3), & May2020–June 2020 (wave 4)	Prospective cohort study	L	Alcohol	Australian Parental Supply of Alcohol Longitudinal Study (APSALS)	In this population, substance use during pandemic-related restrictions compared to before the restrictions were put into place. There was also a large decline in alcohol-related harms during this time.
2021	Clendennen et al.	Stress, Dependence, and COVID-19-related Changes in Past 30-day Marijuana, Electronic Cigarette, and Cigarette Use among Youth and Young Adults	USA	Austin, TX	Voluntary response	16-24	709	Spring 2020	Cross-sectional	C	Marijuana, e-cigarettes, and cigarettes	National Survey on Drug Use and Health, he 10-item Hooked on Nicotine Checklist (HONC),	Young adults reported increasing or sustaining current marijuana, e-cigarette, and cigarette use due to the pandemic.
2020	Dumas et al.	What Does Adolescent Substance Use Look Like During theCOVID-19 Pandemic? Examining Changes in Frequency, Social Contexts, and Pandemic-Related Predictors	Canada	London, ON	Voluntary response	14-18	1054	April 4th-13th 2020	Retrospective cohort	L	Alcohol, vaping, cannabis, and binge drinking	2018 National Survey on Drug Use and Health	The percentage of young people binge drinking, vaping, and using cannabis (girls only) significantly decreased when comparing the pre-covid and post-covid social distancing orders. However; there was no significant change in the percentage of alcohol use.
2021	Dvorsky et al.	Coping with COVID-19: Longitudinal Impact of the Pandemic on Adjustment and Links with Coping for Adolescents with and without ADHD	USA	Washington, DC	Non-probabilistic: Purposive	15-17	238	Spring 2020, Summer 2020, & Fall 2020	Prospective cohort study	L	Alcohol, vaping, and cigarettes	Substance use was rated on a five-point scale (1 = not at all; 5 = regularly), with higher scores indicating higher frequency of use of each type of substance	Adolescents with ADHD were at greater risk for experiencing increase in mental health symptoms and substance use throughout the pandemic, relative to adolescents without ADHD
2021	Fruehwirth et al.	The Effect of Social and Stress-Related Factors on Alcohol Use Among College Students During the Covid-19 Pandemic	USA	North Carolina	Voluntary response	18-20	439	October 2019-February 2020 (before COVID) & June 2020-July 2020 (during COVID)	Prospective cohort study	L	Alcohol	Youth Risk Behavior Surveillance System	Alcohol use and binge drinking decreased in the population. Among stressors during COVID challenges with virtual learning was associated with higher alcohol use among students who were already drinking before the pandemic. Those who used substance to cope increased alcohol use even though alcohol use was not related with resilient coping.
2021	Gaiha et al.	Youth Perceptions About the Relationship Between E-cigarette Use and COVID-19	USA	Stanford, CA	Voluntary response	13-24	4351	May of 2020	Cross-sectional	C	E-cigarette	National cross-sectional survey to assess e-cigarette use.	Data showed that participants who have smoked cigarettes and do not believe that e-cigarette use increases their risk of contracting the COVID-19 virus were more likely to report using e-cigarettes in the past month.
2021	Gaiha et al.	Underage Youth and Young Adult e-Cigarette Use and Access Before and During the Coronavirus Disease 2019 Pandemic	USA	Palo Alto, CA	Voluntary response	13-24	2167	May 6th-14th 2020	Cross-sectional	C	E-cigarette	Change in e-cigarette use, access to e-cigarettes before and after the COVID-19 pandemic began, reasons for change, number of times e-cigarettes were used, and nicotine dependence	Yong people who use e-cigarettes reported changes in use, the ability to purchase e-cigarettes without an ID, and place of purchase. Over half of the participants reported reducing use or quitting.
2021	Gesualdo et al.	Health behaviors of German university freshmen during COVID-19 in association with health behaviors of close social ties, living arrangement, and time spent with peers+D14:D15	Germany	Marburg	Voluntary response	18-24	212	November 2020-December 2020	Cross-sectional	C	Alcohol	Alcohol Use Disorders Identification Test	The study identified that due to an increase in novel environmental influences, college students who leave home consume more alcohol than those who do not leave.
2021	Gilic et al.	Evidencing the Influence of Pre-Pandemic Sports Participation and Substance Misuse on Physical Activity During the COVID-19 Lockdown: A Prospective Analysis Among Older Adolescents	Croatia	Split	n/a	15-18	661	January 2020 & April 2020	Prospective cohort study	L	Cigarette smoking, alcohol consumption, and drug consumption	Alcohol Use Disorders Identification Test	At baseline, smoking cigarettes (negative) and alcohol consumption (positive) both showed effects. Smoking cigarettes also showed a positive effect at follow-up. However, drug use had no effect at either time point.
2021	Hawke et al.	Youth in a pandemic: a longitudinal examination of youth mental health and substance use concerns during COVID-19	Canada	Toronto, ON	Convenience	14-28	619	April 2020, June 2020, August 2020, & October 2020	Prospective cohort study	L	Alcohol, cannabis, opiates	GAIN-Short Screener (GAIN-SS)	Longitudinal monitoring is required to track the course of evolving concerns for youth mental health during the pandemic.
2021	Hawke et al.	Going virtual: youth attitudes toward and experiences of virtual mental health and substance use services during the COVID-19 pandemic	Canada	Toronto, ON	Convenience	14-28	409	August 7th 2020 & August 30 2020	Cross-sectional	C	Substance use disorder	GAIN-Short Screener	To increase the utilization of virtual mental health services it is important to hear the voices of young people to promote these services.
2020	Hawke et al.	Impacts of COVID-19 on Youth Mental Health, Substance Use, and Well-being: A Rapid Survey of Clinical and Community Samples	Canada	Toronto, ON	Convenience	14-28	622	Spring 2020	Cross-sectional	C	Substance use in general	GAIN-SS	The pandemic presents increased risk for young people with prior mental health issues and could potentially introduce new concerns which together increase the need for further support.
2021	Hermosillo-de-la-Torre et al.	Psychosocial Correlates of Suicidal Behavior among Adolescents under Confinement Due to the COVID-19 Pandemic in Aguascalientes, Mexico: A Cross-Sectional Population Survey	Mexico	Aguascalientes	Voluntary response	14–21	8033	November 9th 2020- December 10th 2020	Observational cross-sectional	L	Alcohol, cannabis, tobacco, cocaine, inhalants, and methamphetamine	Problem-Oriented Screening Instrument for Teenagers (POSIT)	Alcohol and tobacco use was related to higher odds of suicidal behavior.
2020	Ho et al.	Impact of COVID-19 on the Hong Kong Youth Quitline Service and Quitting Behaviors of Its Users	China	Honk Kong	Snowball	15-25	201	April 24th 2020-May 8th 2020	Cross-sectional	C	Smoking	Standardized and structured questionnaire covering smoking behavior, readiness to quit, and risk perceptions of smoking during the pandemic.	The bulk of participants reduced their daily cigarette use and almost half of participants were motivated to quit.
2021	Hopkins and Al-Hamdani	Young Canadian e-Cigarette Users and the COVID-19 Pandemic: Examining Vaping Behaviors by Pandemic Onset and Gender	Canada	Halifax, NS	Non-probabilistic: Purposive	16-24	540	April 2020-May 2020	Cross-sectional	C	E-cigarette	The 2020 Youth and Young Adult Survey	Participants reported decrease in vaping per week, less vaping per day, and decrease in puffs per single vaping period.
2021	Kerekes et al.	Changes in Adolescents' Psychosocial Functioning and Well-Being as a Consequence of Long-Term COVID-19 Restrictions	Sweden, the USA, Serbia, Morocco, and Vietnam		Non-probabilistic: Purposive	15-19	5114	September 2020-February 2021	Cross-sectional	C	Cigarettes, alcohol	Changes concerning substance use	The results showed a significant decrease in alcohol use and intoxication during the pandemic compared to before the pandemic. There was no significant change in smoking.
2021	Kreslake et al.	E-Cigarette Use Among Youths and Young Adults During the COVID-19 Pandemic: United States, 2020	USA	Washington, DC	Convenience	15-24	5752	January 1st 2020–June 29th 2020	Continuous cross-sectional survey	C	E-cigarette	Self-reported change in the amount of e-cigarette use reported by current vape users during the COVID-19 pandemic	Young people experienced difficulties accessing e-cigarettes and reported decrease in their use due to stay-at-home orders during the pandemic.
2021	Kuitunen	Social restrictions due to COVID-19 and the incidence of intoxicated patients in pediatric emergency department	Finland	Kuopio	Convenience	10-17	10000	January 1st 2020-December 31st 2020	Retrospective cohort study	L	Substance use (not specified)	ED nurse assessment (poisoning not included), breathalyzer (alcohol)	Among young people in Finland, restrictions due to the pandemic did not lead to reduction in heavy alcohol and drug use.
2021	Lansford et al.	Pre-pandemic psychological and behavioral predictors of responses to the COVID-19 pandemic in nine countries	China, Colombia, Italy, Jordan, Kenya, Philippines, Sweden, Thailand, United States		Non-probabilistic: Purposive	15-20	1330	2015-2016 (wave 1) & March 23rd 2020-January 4th 2021 (wave 2)	Prospective cohort study	L	Cigarettes, alcohol, and illicit drugs	A 5-point scale ranging from decreased a lot since the outbreak to increased a lot since the outbreak.	Adolescents that reported poorer well-being before the pandemic were more likely to report an increase in substance use during the pandemic.
2020	Lazaro-Perez et al.	Addictions in Spanish College Students in Confinement Times: Preventive and Social Perspective	Spain	Murcia	Non-probabilistic: Purposive	18+	310	June 2020	Descriptive and explanatory cross-sectional	C	Tobacco, alcohol, cannabis, cocaine, amphetamine-type stimulants, inhalants, sedatives or sleeping pills, hallucinogens, opiates, and other drugs.	ASSIST questionnaire	A third of the university student participants had a high risk of tobacco and alcohol consumption.
2021	Leatherdale et al.	Examining the impact of the early stages of the COVID-19 pandemic period on youth cannabis use: adjusted annual changes between the pre-COVID and initial COVID-lockdown waves of the COMPASS study	Canada	Waterloo, ON	Non-probabilistic: Purposive	13-17	1937	2018, 2019, & 2020	Retrospective cohort study	L	Cannabis	Past 12 month marijuana or cannabis use	When adjusted for age related changes, there is no significant effect on young people’s cannabis use during the earlier stages of the pandemic.
2021	Li et al.	Gender Differences in Mental Health Disorder and Substance Abuse of Chinese International College Students During the COVID-19 Pandemic	USA	Chinese population	Voluntary response	18-23	1010	December 31st 2020-January 9th 2021	Cross-sectional	C	Alcohol, cigarettes, other drugs	Frequency of substance abuse (0 to > 7 times a week)	Both male and female participants with anxiety problems were more likely to use drugs and alcohol.
2022	Martinez-Fernandez et al.	Cannabis Use and Emotional Intelligence in Adolescents during COVID-19 Confinement: A Social Network Analysis Approach	Spain	León	Non-probabilistic: Purposive	14-16	21	May 2020	Online Survey	C	Cannabis	The Spanish Survey on Drug Use in Secondary Education (ESTUDES) was used to measure cannabis use	During the stay-at-home order and overall restrictions during the COVID-19 pandemic, young people commonly relied on their immediate network of friends in their access to cannabis substances
2022	Maurino et al.	Adolescent behaviors during the preventive and mandatory social isolation in Argentina in 2020	Argentina	Buenos Aires	Voluntary response	12-20	1535	August 16th 3030-September 5th 2020	Cross-sectional	C	Alcohol, tobacco, marihuana, other drugs	A semi-structured questionnaire with close-ended and open questions designed for the study	Adolescents in the study reported decreased substance use in all categories.
2021	Merianos et al.	Assessment of Exclusive, Dual, and Polytobacco E-Cigarette Use and COVID-19 Outcomes Among College Students	USA	Cincinnati, OH	Voluntary response	18-24	756	October 2020–December 2020	Cross-sectional online questionnaire	C	Exclusive, Dual, and Polytobacco E-Cigarette	Tobacco, nicotine	Participants who used two or more types of tobacco products increased during COVID-19.
2021	Miech et al.	Adolescent drug use before and during US national COVID-19 social distancing policies	USA	Ann Arbor, MI	Simple random sampling	17-20	582	February 11th 2020-March 15 2020 & July 16th 2020-August 10 2020	Prospective cohort study	L	Cannabis, alcohol, vaping	Monitoring the Future (MTF)	Despite no significant change of marijuana, alcohol, and vape use, perceived availability of these substances declined dramatically during the pandemic.
2021	Naguib et al.	Prevalence and associated risk factors of cannabinoid abuse among Egyptian university students: a cross-sectional study	Egypt	Menoufia	Cluster Sample	18-24	2380	July 1st 2020-October 1st 2020	Cross-sectional	C	Cigarettes, alcohol, Tramadol, Heroin, Hashish, Bhang, Strox, Voodoo	Addiction Severity Index	During the pandemic, illicit substance users increased their use by almost 80%.
2021	Pelham et al.	Early Adolescent Substance Use Before and During the COVID-19 Pandemic: A Longitudinal Survey in the ABCD Study Cohort	USA	La Jolla, CA	Simple random sampling	10-14	7842	May 16 2021 (survey 1), June 23 2021 (survey 2), & August 4 2021 (survey 3)	Pretest/posttest, age-period	L	Alcohol, cigarettes, e-cigarette, cigar/hookah/pipe, smokeless tobacco/chew/snus; cannabis (flower/concentrate/edible); prescription drugs not prescribed; used inhalants; any other drugs	Adolescent Brain Cognitive Development (ABCD) Study (past month use of each listed substance)	During the pandemic, compared to before the pandemic, young people were participating less in alcohol use and more in nicotine and unprescribed prescription drug use
2021	Pigeaud et al.	Acute Alcohol Intoxication in Dutch Adolescents Before, During, and After the First COVID-19 Lockdown	Netherlands	Delft, South Holland	Non-probabilistic: Purposive	>18 (no age range given) (mean = 16)	482	January 1st 2019-December 31st 2020	Retrospective cohort study	L	Alcohol	Acute Alcohol Intoxication diagnosis	Findings of the study showed a decrease in acute alcohol intoxication among young people.
2021	Roges et al.	Consumption of Alcohol, Cannabis, and Tobacco in a Cohort of Adolescents before and during COVID-19 Confinement	Spain	Central Catalonia	Convenience	14-18	303	October 2019-February 2020 (wave 1) & June -July 2020 (wave 2)	Prospective cohort study	L	Alcohol, cannabis, tobacco	DESK-COVID-Cohort survey, AUDIT-C test, CAST validated test (Cannabis Abuse Screening Test)	Vocational and Educational Training (VET) students are at a higher risk of substance use but the results of the study showed a reduction in substance use during the pandemic.
2021	Romm et al.	Changes in young adult substance use during COVID-19 as a function of ACEs, depression, prior substance use and resilience	USA	Washington, DC	Convenience	M= 24.76 (no age range given)	1084	September2019–December 2019 & March2020–May 2020	Prospective cohort study	L	Cigarette, e-cigarette, marijuana, and alcohol	Vape shop Advertising, Place characteristics and Effects Surveillance (VAPES), past 30-day substance use frequency	Participants who reported increases in e-cigarette use and alcohol use were more likely to report adverse childhood experiences and depression symptoms respectively.
2021	Sen et al.	Insights Into Adolescents' Substance Use in a Low-Middle-Income Country During the COVID-19 Pandemic	Indonesia	Java, Sumatera, Kalimantan, Sulawesi, Nusa Tenggara and Bali, Papua, and Maluku	Voluntary response	10–20	2932	April 28th 2020-June 30th 2020	Cross-sectional	C	Cigarettes, alcohol, illicit drugs	Alcohol Use Disorders Identification Test (AUDIT), Cigarette Dependence Scale 12 (CDS-12)	In this adolescent population, during the pandemic, over half of alcohol drinkers reported increased drinking and over a third reported harmful or dependence-like drinking behavior. Adolescent smokers reported decreased cigarette use. Over a third of drug using adolescents reported increased use.
2021	Singh et al.	Stress, internet use, substance use and coping among adolescents, young-adults and middle-age adults amid the 'new normal' pandemic era	India	Uttar Pradesh	Voluntary response	13-60	1027	December 1st 2020-December 31st 2020	Cross-sectional	C	Alcohol, tobacco, and self- medication	Brief COPE	The findings reveal significantly higher substance use in young and middle-aged males. Substance use was also slightly positively related to maladaptive coping.
2021	Skumlien et al.	Apathy and Anhedonia in Adult and Adolescent Cannabis Users and Controls Before and During the COVID-19 Pandemic Lockdown	UK, EU, EEA, and Switzerland.	n/a	Voluntary response	16-30	798	June 4th 2020-August 4th 2020	Cross-sectional	C	Cannabis	Severity of Dependence Scale (Cannabis dependence) & other drug use before and during the COVID-19 lockdown	Compared to controls, young people who use cannabis had significantly higher SHAPS scores prior to the pandemic. Both groups showed an increased score on both scales and this increase was smaller for the group of young people who use cannabis.
2021	Thorisdottir et al.	Depressive symptoms, mental wellbeing, and substance use among adolescents before and during the COVID-19 pandemic in Iceland: a longitudinal, population-based study	Iceland	Reykjavik	Cluster sample	13-18	59701	October or February in 2016 (wave 1), 2018 (wave 2), & October, 2020 (wave 3)	Prospective cohort study	L	Cigarette, e-cigarette, and alcohol	Frequency of cigarette, e-cigarette, and alcohol use	In the 15-18 year old age group, substance use decreased with no differences by gender.
2021	Vera et al.	Changes in Alcohol Use during the COVID-19 Pandemic among Young Adults: The Prospective Effect of Anxiety and Depression	Spain	Huelva	Voluntary response	18-25	305	November 2019-February 2020 (wave 1) & March 2021 (wave 2)	Prospective cohort study	L	Alcohol	Daily Drinking Questionnaire (DDQ)	In the study population, alcohol use decreased during the pandemic compared to before the pandemic.
2022	von Soest et al.	Adolescents' psychosocial well-being one year after the outbreak of the COVID-19 pandemic in Norway	Norway	n/a	Random sampling	13-18	227258	2014–2021	Prospective cohort study	L	Tobacco, alcohol, cannabis	Nationwide Norwegian Survey	Alcohol and cannabis use decreased in the study population.
2021	Yu & Choe	The COVID-19 Pandemic and Sustainable Life of Korean Adolescents: Exploring Gender Differences	Korea	n/a	Stratified cluster	12-18	108038	June to August in 2019 and August to November in 2020	Cross-sectional	C	Drinking, smoking	Korea Youth Risk Behavior Surveys (KYRBS)	The results showed decreases in drinking and smoking with larger increase for males.
